# Supplementary material for: Down-Regulation of Cytokinin Receptor Gene SlHK2 Improves Plant Tolerance to Drought, Heat, and Combined Stresses in Tomato
Source: Plants (Basel). 2022 Jan 7;11(2):154. doi: 10.3390/plants11020154 (PMC8779561; doi:10.3390/plants11020154)
Supplement: Supplementary file 1 [file plants-11-00154-s001.zip]

Archive with 1 entries (1 files):
- plants-1471562-supplementary.pdf
